# Supplementary material for: Pilot-RCT Finds No Evidence for Modulation of Neuronal Networks of Auditory Hallucinations by Transcranial Direct Current Stimulation
Source: Brain Sci. 2022 Oct 12;12(10):1382. doi: 10.3390/brainsci12101382 (PMC9599056; doi:10.3390/brainsci12101382)
Supplement: Supplementary file 1 [file brainsci-12-01382-s001.zip]

Archive with 1 entries (1 files):
- brainsci-1945179-supplementary.pdf
